# Supplementary material for: Cancer systems biology of TCGA SKCM: Efficient detection of genomic drivers in melanoma
Source: Sci Rep. 2015 Jan 20;5:7857. doi: 10.1038/srep07857 (PMC4298731; doi:10.1038/srep07857)
Supplement: Supplementary Information — Supplementary tables [file srep07857-s2.xls]

## Sheet: SI_Table_of_contents
The genomic landscape of melanoma
Systems Biology and Cancer Metabolism, Program for Quantitative Systems Biology, University of California Merced, Merced, CA 95343, USA
Jian Guan, Rohit Gupta, Fabian V. Filipp
e-mail: filipp@ucmerced.edu
Supplementary Tables
Supplementary Table	1	Patient barcodes of SKCM TCGA project
Supplementary Table	2	Somatic copy number alterations SNP array amplification
Supplementary Table	3	Somatic copy number alterations LowPass amplification
Supplementary Table	4	Somatic copy number alterations SNP array deletion
Supplementary Table	5	Somatic copy number alterations LowPass deletion
Supplementary Table	6	Somatic mutations of BRAF in TCGA
Supplementary Table	7	Somatic mutations of TMEM216 in TCGA
Supplementary Table	8	Somatic mutations of LUZP2 in TCGA
Supplementary Table	9	Functional somatic mutations in TCGA SKCM
Supplementary Table	10	Synonymous somatic mutations in TCGA SKCM

## Sheet: SI_01_Patient_Cohort
TCGA Barcode	SNP	WGS	WES	RNASeq	melanoma.primary.known	comment
SUM 303	298	102	276	301
TCGA-D3-A1Q7	1	1	1	1	yes
TCGA-D3-A1Q8	1	1	1	1	no
TCGA-D3-A1Q9	1	1	1	1	yes
TCGA-D3-A1QB	1	1	1	1	no
TCGA-D3-A2J6	1	1	1	1	yes
TCGA-D3-A2JC	1	1	1	1	no
TCGA-D3-A2JD	1	1	1	1	yes
TCGA-D3-A2JP	1	1	1	1	no
TCGA-D3-A3C3	1	1	1	1	yes
TCGA-D3-A3C8	1	1	1	1	yes
TCGA-D3-A3CC	1	1	1	1	yes
TCGA-D3-A3CE	1	1	1	1	no
TCGA-D9-A148	1	1	1	1	yes
TCGA-D9-A1JW	1	1	1	1	yes
TCGA-D9-A1JX	1	1	1	1	yes
TCGA-DA-A1HW	1	1	1	1	yes
TCGA-DA-A1HY	1	1	1	1	yes
TCGA-DA-A1I2	1	1	1	1	yes
TCGA-DA-A1I5	1	1	1	1	yes
TCGA-DA-A1I7	1	1	1	1	no
TCGA-DA-A1I8	1	1	1	1	yes
TCGA-DA-A1IC	1	1	1	1	yes
TCGA-EE-A17X	1	1	1	1	yes
TCGA-EE-A20H	1	1	1	1	yes
TCGA-EE-A29B	1	1	1	1	yes
TCGA-EE-A29C	1	1	1	1	yes
TCGA-EE-A29D	1	1	1	1	yes
TCGA-EE-A29E	1	1	1	1	yes
TCGA-EE-A29H	1	1	1	1	yes
TCGA-EE-A29N	1	1	1	1	yes
TCGA-EE-A29P	1	1	1	1	yes
TCGA-EE-A29Q	1	1	1	1	yes
TCGA-EE-A29R	1	1	1	1	yes
TCGA-EE-A29S	1	1	1	1	yes
TCGA-EE-A29V	1	1	1	1	yes
TCGA-EE-A2A1	1	1	1	1	yes
TCGA-EE-A2A6	1	1	1	1	yes
TCGA-EE-A2GB	1	1	1	1	yes
TCGA-EE-A2GC	1	1	1	1	yes
TCGA-EE-A2GP	1	1	1	1	yes
TCGA-EE-A2GR	1	1	1	1	yes
TCGA-EE-A2GS	1	1	1	1	yes
TCGA-EE-A2GT	1	1	1	1	yes
TCGA-EE-A2M5	1	1	1	1	yes
TCGA-EE-A2M6	1	1	1	1	yes
TCGA-EE-A2M7	1	1	1	1	yes
TCGA-EE-A2MC	1	1	1	1	yes
TCGA-EE-A2MD	1	1	1	1	yes
TCGA-EE-A2ME	1	1	1	1	yes
TCGA-EE-A2MG	1	1	1	1	yes
TCGA-EE-A2MH	1	1	1	1	yes
TCGA-EE-A2MI	1	1	1	1	yes
TCGA-EE-A2MJ	1	1	1	1	yes
TCGA-EE-A2ML	1	1	1	1	yes
TCGA-EE-A2MN	1	1	1	1	yes
TCGA-EE-A2MP	1	1	1	1	yes
TCGA-EE-A2MQ	1	1	1	1	yes
TCGA-EE-A2MS	1	1	1	1	yes
TCGA-EE-A2MT	1	1	1	1	yes
TCGA-ER-A193	1	1	1	1	yes
TCGA-ER-A197	1	1	1	1	yes
TCGA-ER-A199	1	1	1	1	yes
TCGA-ER-A19A	1	1	1	1	no
TCGA-ER-A19D	1	1	1	1	yes
TCGA-ER-A19E	1	1	1	1	yes
TCGA-ER-A19L	1	1	1	1	yes
TCGA-ER-A19N	1	1	1	1	no
TCGA-ER-A19O	1	1	1	1	yes
TCGA-ER-A19Q	1	1	1	1	yes
TCGA-ER-A1A1	1	1	1	1	no
TCGA-ER-A2NC	1	1	1	1	yes
TCGA-ER-A2NF	1	1	1	1	yes
TCGA-FS-A1YW	1	1	1	1	yes
TCGA-FS-A1YX	1	1	1	1	yes
TCGA-FS-A1YY	1	1	1	1	yes
TCGA-FS-A1Z0	1	1	1	1	yes
TCGA-FS-A1Z3	1	1	1	1	no
TCGA-FS-A1Z4	1	1	1	1	yes
TCGA-FS-A1Z7	1	1	1	1	yes
TCGA-FS-A1ZA	1	1	1	1	yes
TCGA-FS-A1ZB	1	1	1	1	yes
TCGA-FS-A1ZC	1	1	1	1	yes
TCGA-FS-A1ZD	1	1	1	1	yes
TCGA-FS-A1ZE	1	1	1	1	yes
TCGA-FS-A1ZF	1	1	1	1	yes
TCGA-FS-A1ZG	1	1	1	1	yes
TCGA-FS-A1ZH	1	1	1	1	yes
TCGA-FS-A1ZJ	1	1	1	1	yes
TCGA-FS-A1ZK	1	1	1	1	yes
TCGA-FS-A1ZM	1	1	1	1	yes
TCGA-FS-A1ZP	1	1	1	1	yes
TCGA-FS-A1ZQ	1	1	1	1	yes
TCGA-FS-A1ZR	1	1	1	1	yes
TCGA-FS-A1ZS	1	1	1	1	yes
TCGA-FS-A1ZT	1	1	1	1	yes
TCGA-FS-A1ZW	1	1	1	1	yes
TCGA-FS-A1ZY	1	1	1	1	yes
TCGA-FS-A1ZZ	1	1	1	1	yes
TCGA-GN-A265	1	1	1	1	no
TCGA-GN-A266	1	1	1	1	no
TCGA-ER-A19T	1	1	1	1	NA
TCGA-D3-A1Q1	1	0	1	1	yes
TCGA-D3-A1Q3	1	0	1	1	yes
TCGA-D3-A1Q4	1	0	1	1	yes
TCGA-D3-A1Q5	1	0	1	1	yes
TCGA-D3-A1Q6	1	0	1	1	yes
TCGA-D3-A1QA	1	0	1	1	yes
TCGA-D3-A2J7	1	0	1	1	yes
TCGA-D3-A2J8	1	0	1	1	yes
TCGA-D3-A2J9	1	0	1	1	yes
TCGA-D3-A2JA	1	0	1	1	yes
TCGA-D3-A2JB	1	0	1	1	yes
TCGA-D3-A2JF	1	0	1	1	yes
TCGA-D3-A2JG	1	0	1	1	yes
TCGA-D3-A2JH	1	0	1	1	yes
TCGA-D3-A2JK	1	0	1	1	yes
TCGA-D3-A2JL	1	0	1	1	yes
TCGA-D3-A2JN	1	0	1	1	no
TCGA-D3-A2JO	1	0	1	1	yes
TCGA-D3-A3BZ	1	0	1	1	yes
TCGA-D3-A3C1	1	0	1	1	yes
TCGA-D3-A3C6	1	0	1	1	yes
TCGA-D3-A3C7	1	0	1	1	no
TCGA-D3-A3CB	1	0	1	1	yes
TCGA-D3-A3CF	1	0	1	1	yes
TCGA-D3-A3ML	1	0	1	1	yes
TCGA-D3-A3MO	1	0	1	1	yes
TCGA-D3-A3MR	1	0	1	1	no
TCGA-D3-A3MU	1	0	1	1	yes
TCGA-D3-A3MV	1	0	1	1	yes
TCGA-D3-A51E	1	0	1	1	yes
TCGA-D3-A51F	1	0	1	1	yes
TCGA-D3-A51G	1	0	1	1	yes
TCGA-D3-A51H	1	0	1	1	yes
TCGA-D3-A51J	1	0	1	1	no
TCGA-D3-A51K	1	0	1	1	yes
TCGA-D3-A51N	1	0	1	1	no
TCGA-D3-A51R	1	0	1	1	yes
TCGA-D3-A51T	1	0	1	1	yes
TCGA-D3-A5GN	1	0	1	1	yes
TCGA-D3-A5GO	1	0	1	1	yes
TCGA-D3-A5GR	1	0	1	1	yes
TCGA-D3-A5GS	1	0	1	1	yes
TCGA-D3-A5GU	1	0	1	1	yes
TCGA-D9-A149	1	0	1	1	yes
TCGA-D9-A3Z1	1	0	1	1	yes
TCGA-D9-A3Z3	1	0	1	1	yes
TCGA-D9-A6E9	1	0	1	1	NA
TCGA-D9-A6EC	1	0	1	1	NA
TCGA-DA-A1HV	1	0	1	1	no
TCGA-DA-A1I0	1	0	1	1	yes
TCGA-DA-A1I1	1	0	1	1	no
TCGA-DA-A1I4	1	0	1	1	yes
TCGA-DA-A1IA	1	0	1	1	yes
TCGA-DA-A1IB	1	0	1	1	yes
TCGA-DA-A3F2	1	0	1	1	yes
TCGA-DA-A3F3	1	0	1	1	no
TCGA-DA-A3F5	1	0	1	1	yes
TCGA-DA-A3F8	1	0	1	1	yes
TCGA-EB-A44Q	1	0	1	1	yes
TCGA-EB-A44R	1	0	1	1	yes
TCGA-EB-A5SG	1	0	1	1	NA
TCGA-EB-A5SH	1	0	1	1	NA
TCGA-EB-A5UL	1	0	1	1	yes
TCGA-EB-A5UN	1	0	1	1	yes
TCGA-EE-A17Y	1	0	1	1	yes
TCGA-EE-A17Z	1	0	1	1	yes
TCGA-EE-A180	1	0	1	1	yes
TCGA-EE-A181	1	0	1	1	yes
TCGA-EE-A182	1	0	1	1	yes
TCGA-EE-A183	1	0	1	1	yes
TCGA-EE-A184	1	0	1	1	yes
TCGA-EE-A185	1	0	1	1	yes
TCGA-EE-A20B	1	0	1	1	yes
TCGA-EE-A20C	1	0	1	1	yes
TCGA-EE-A20F	1	0	1	1	yes
TCGA-EE-A20I	1	0	1	1	yes
TCGA-EE-A29A	1	0	1	1	yes
TCGA-EE-A29G	1	0	1	1	yes
TCGA-EE-A29L	1	0	1	1	yes
TCGA-EE-A29M	1	0	1	1	yes
TCGA-EE-A29W	1	0	1	1	yes
TCGA-EE-A29X	1	0	1	1	yes
TCGA-EE-A2A0	1	0	1	1	yes
TCGA-EE-A2A2	1	0	1	1	yes
TCGA-EE-A2A5	1	0	1	1	yes
TCGA-EE-A2GD	1	0	1	1	yes
TCGA-EE-A2GE	1	0	1	1	yes
TCGA-EE-A2GH	1	0	1	1	yes
TCGA-EE-A2GI	1	0	1	1	yes
TCGA-EE-A2GJ	1	0	1	1	yes
TCGA-EE-A2GK	1	0	1	1	yes
TCGA-EE-A2GL	1	0	1	1	yes
TCGA-EE-A2GM	1	0	1	1	yes
TCGA-EE-A2GN	1	0	1	1	yes
TCGA-EE-A2GO	1	0	1	1	yes
TCGA-EE-A2GU	1	0	1	1	yes
TCGA-EE-A2M8	1	0	1	1	yes
TCGA-EE-A2MK	1	0	1	1	yes
TCGA-EE-A2MM	1	0	1	1	yes
TCGA-EE-A2MR	1	0	1	1	yes
TCGA-EE-A2MU	1	0	1	1	yes
TCGA-EE-A3AA	1	0	1	1	no
TCGA-EE-A3AB	1	0	1	1	no
TCGA-EE-A3AC	1	0	1	1	no
TCGA-EE-A3AD	1	0	1	1	no
TCGA-EE-A3AE	1	0	1	1	yes
TCGA-EE-A3AF	1	0	1	1	no
TCGA-EE-A3AG	1	0	1	1	no
TCGA-EE-A3AH	1	0	1	1	yes
TCGA-EE-A3J3	1	0	1	1	NA
TCGA-EE-A3J4	1	0	1	1	NA
TCGA-EE-A3J5	1	0	1	1	yes
TCGA-EE-A3J7	1	0	1	1	NA
TCGA-EE-A3J8	1	0	1	1	yes
TCGA-EE-A3JA	1	0	1	1	yes
TCGA-EE-A3JD	1	0	1	1	NA
TCGA-EE-A3JE	1	0	1	1	NA
TCGA-EE-A3JH	1	0	1	1	yes
TCGA-EE-A3JI	1	0	1	1	yes
TCGA-ER-A195	1	0	1	1	yes
TCGA-ER-A198	1	0	1	1	yes
TCGA-ER-A19B	1	0	1	1	yes
TCGA-ER-A19C	1	0	1	1	yes
TCGA-ER-A19F	1	0	1	1	yes
TCGA-ER-A19G	1	0	1	1	yes
TCGA-ER-A19H	1	0	1	1	yes
TCGA-ER-A19J	1	0	1	1	no
TCGA-ER-A19M	1	0	1	1	yes
TCGA-ER-A19P	1	0	1	1	yes
TCGA-ER-A19S	1	0	1	1	no
TCGA-ER-A19W	1	0	1	1	NA
TCGA-ER-A2ND	1	0	1	1	yes
TCGA-ER-A2NE	1	0	1	1	NA
TCGA-ER-A2NG	1	0	1	1	yes
TCGA-ER-A2NH	1	0	1	1	yes
TCGA-ER-A3ES	1	0	1	1	yes
TCGA-ER-A3ET	1	0	1	1	yes
TCGA-ER-A3EV	1	0	1	1	NA
TCGA-ER-A3PL	1	0	1	1	yes
TCGA-FR-A3YN	1	0	1	1	yes
TCGA-FR-A3YO	1	0	1	1	yes
TCGA-FR-A44A	1	0	1	1	yes
TCGA-FR-A69P	1	0	1	1	no
TCGA-FS-A1ZU	1	0	1	1	yes
TCGA-FS-A4F0	1	0	1	1	yes
TCGA-FS-A4F4	1	0	1	1	yes
TCGA-FS-A4F5	1	0	1	1	yes
TCGA-FS-A4F8	1	0	1	1	yes
TCGA-FS-A4F9	1	0	1	1	yes
TCGA-FS-A4FB	1	0	1	1	yes
TCGA-FS-A4FC	1	0	1	1	yes
TCGA-FS-A4FD	1	0	1	1	yes
TCGA-FW-A3I3	1	0	1	1	no
TCGA-FW-A3R5	1	0	1	1	yes
TCGA-FW-A3TU	1	0	1	1	yes
TCGA-FW-A3TV	1	0	1	1	yes
TCGA-GF-A3OT	1	0	1	1	yes
TCGA-GF-A4EO	1	0	1	1	no
TCGA-GF-A6C8	1	0	1	1	NA
TCGA-GN-A262	1	0	1	1	yes
TCGA-GN-A264	1	0	1	1	yes
TCGA-GN-A267	1	0	1	1	yes
TCGA-GN-A268	1	0	1	1	yes
TCGA-GN-A26A	1	0	1	1	yes
TCGA-GN-A26D	1	0	1	1	yes
TCGA-QB-A6FS	1	0	1	1	NA
TCGA-EE-A2MF	1	0	1	1	NA
TCGA-EE-A3JB	1	0	1	1	NA
TCGA-ER-A42K	1	0	1	1	NA
TCGA-ER-A42L	1	0	1	1	NA
TCGA-GF-A6C9	1	0	1	1	NA
TCGA-RP-A690	1	0	1	1	NA
TCGA-RP-A693	1	0	1	1	NA
TCGA-RP-A694	1	0	1	1	NA
TCGA-RP-A695	1	0	1	1	NA
TCGA-EE-A29T	1	1	0	1	yes
TCGA-D3-A5GL	1	0	0	1	yes
TCGA-D9-A6EG	1	0	0	1	NA
TCGA-EB-A5KH	1	0	0	1	yes
TCGA-EB-A5VV	1	0	0	1	yes
TCGA-EB-A6L9	1	0	0	1	NA
TCGA-FR-A729	1	0	0	1	NA
TCGA-FR-A7U8	1	0	0	1	NA
TCGA-FR-A7U9	1	0	0	1	NA
TCGA-FS-A4F2	1	0	0	1	yes
TCGA-FW-A5DY	1	0	0	1	yes	NB WES sample missing
TCGA-GN-A4U8	1	0	0	1	yes
TCGA-GN-A4U9	1	0	0	1	NA
TCGA-OD-A75X	1	0	0	1	NA
TCGA-FR-A7UA	1	0	0	1	NA
TCGA-GN-A4U3	1	0	0	1	NA
TCGA-GN-A4U4	1	0	0	1	NA
TCGA-GN-A4U7	1	0	0	1	NA
TCGA-RP-A6K9	1	0	0	1	NA
TCGA-W3-A824	1	0	0	1	NA
TCGA-W3-A825	1	0	0	1	NA
TCGA-D9-A1X3	0	0	0	1	yes
TCGA-D9-A4Z6	0	0	0	1	yes
TCGA-HR-A2OG	0	0	0	1	yes
TCGA-HR-A2OH	0	0	0	1	yes
TCGA-W3-A828	1	0	0	0	NA
TCGA-D9-A6EA	0	0	0	0	NA	Redacted

## Sheet: SI_02_SCNA_SNP_genes_amp
cytoband	q value	residual q value	wide peak boundaries	number of genes in wide peak	genes in wide peak
3p13	8.3864e-11	8.3864e-11	chr3:69742187-70115687	1	MITF
5p15.33	8.3864e-11	8.3864e-11	chr5:1288616-1300024	1	TERT
1p12	1.3739e-10	8.3822e-10	chr1:120024288-120523954	10	HMGCS2	HSD3B1	NOTCH2	ADAM30	PHGDH	REG4	ZNF697	HSD3BP4	NBPF7	LOC644242
1q44	3.923e-10	1.0091e-08	chr1:245627602-247069231	8	AHCTF1	SCCPDH	KIF26B	TFB2M	SMYD3	LOC149134	CNST	LOC255654
22q13.2	1.0892e-06	1.0892e-06	chr22:41468899-41849552	7	EP300	RANGAP1	TEF	TOB2	ZC3H7B	L3MBTL2	CHADL
6p24.3	2.2433e-06	2.2433e-06	chr6:1-13392889	82	BMP6	BPHL	DSP	EDN1	SERPINB1	F13A1	FOXF2	FOXC1	GCNT2	GMDS	HIVEP1	IRF4	MAK	NEDD9	NQO2	SERPINB6	SERPINB9	RREB1	SSR1	TFAP2A	TUBB2A	RIPK1	PRPF4B	GCM2	CDYL	LY86	EEF1E1	ECI2	FARS2	RPP40	FAM50B	SLC35B3	TBC1D7	NRN1	TMEM14C	GFOD1	ELOVL2	PAK1IP1	EXOC2	WRNIP1	DUSP22	LYRM4	SLC22A23	MUTED	TXNDC5
12q14.1	1.7527e-08	3.5268e-06	chr12:58135797-58215836	10	CDK4	CYP27B1	METTL1	TSPAN31	TSFM	CTDSP2	AVIL	METTL21B	41707	AGAP2
11q13.3	8.8163e-10	5.7296e-06	chr11:69326532-70221716	8	CCND1	FGF3	FGF4	PPFIA1	FADD	FGF19	ANO1	ORAOV1
7q34	2.2567e-05	2.2567e-05	chr7:135929407-143664054	86	BRAF	CASP2	CHRM2	CLCN1	EPHA1	EPHB6	KEL	NDUFB2	PIP	PRSS1	PRSS2	TAS2R38	PTN	AKR1D1	SSBP1	TBXAS1	ZYX	TRIM24	MGAM	DGKI	FAM131B	FAM115A	CLEC5A	MKRN1	OR2F1	DENND2A	HIPK2	ATP6V0A4	TAS2R3	TAS2R4	LUC7L2	MRPS33	TAS2R5	TRPV6	AGK	TRPV5	ZC3HAV1	KIAA1147	KIAA1549	PARP12	CREB3L2	TTC26	JHDM1D	SLC37A3	OR6W1P
17q25.3	2.2567e-05	2.2567e-05	chr17:67159433-81195210	227	AANAT	ACOX1	ACTG1	BIRC5	ARHGDIA	CD7	CDK3	CSNK1D	SLC25A10	EVPL	FASN	FDXR	FOXJ1	GAA	GALK1	GCGR	UTS2R	GPS1	GRB2	GRIN2C	H3F3B	ICT1	FOXK2	ITGB4	KCNJ2	KCNJ16	LGALS3BP	LLGL2	MAFG	NPTX1	P4HB	PDE6G	MAP2K6	PRPSAP1	PYCR1	PCYT2	RAC3	RFNG	RPL38	MRPL12	SEC14L1	SECTM1	SRSF2	SGSH	SUMO2
7p22.1	0.00083521	0.00083521	chr7:1-8532843	86	ACTB	GNA12	GPER	ICA1	LFNG	NUDT1	PDGFA	PMS2	PRKAR1B	RAC1	RPA3	FSCN1	ZNF12	AIMP2	MAFK	MAD1L1	EIF3B	CYTH3	KIAA0415	KDELR2	ADAP1	IQCE	SUN1	WIPI2	INTS1	EIF2AK1	SNX8	FTSJ2	NXPH1	GET4	CCZ1	MIOS	RNF216	ZNF853	CYP2W1	HEATR2	ZDHHC4	CHST12	RADIL	PAPOLB	C1GALT1	FAM20C	RBAK	C7orf26	MICALL2
15q26.2	0.00091169	0.00091169	chr15:75714654-102531392	215	ACAN	ALDH1A3	ANPEP	BCL2A1	BLM	BNC1	CHD2	CHRNA3	CHRNA5	CHRNB4	CRABP1	CSPG4	CTSH	ETFA	FAH	FES	IDH2	IDH3A	IGF1R	IL16	IREB2	ISG20	MAN2A2	MEF2A	MFGE8	NMB	NTRK3	FURIN	PCSK6	PDE8A	PLIN1	POLG	PSMA4	PTPN9	RASGRF1	RCN2	RLBP1	RPS17	SH3GL3	SNRPA1	NR2F2	TYRO3P	AP3B2	ST8SIA2	PEX11A
12q15	6.2651e-08	0.0014317	chr12:69102070-69374775	4	CPM	MDM2	SLC35E3	NUP107
4q12	0.0030726	0.0030726	chr4:55721956-55767814	0	[KIT]
8q24.21	0.0011053	0.010474	chr8:98814918-146364022	255	ADCY8	ANGPT1	ANXA13	ATP6V1C1	BAI1	COX6C	CYC1	CYP11B1	CYP11B2	DPYS	EEF1D	EXT1	GLI4	GML	GPR20	GPT	GRINA	HAS2	HSF1	EIF3E	KCNQ3	KCNS2	LY6E	LY6H	MATN2	MYC	NDUFB9	TONSL	NOV	ODF1	TNFRSF11B	ENPP2	PLEC	POLR2K	POU5F1B	PTK2	PVT1	RAD21	RPL8	RPL30	ST3GAL1	SLA	SNTB1	SPAG1	SQLE
6q12	0.015664	0.015664	chr6:63939939-64685844	4	PTP4A1	PHF3	LGSN	EYS
8q11.21	0.016476	0.031195		2	SNTG1	PXDNL
1q21.3	4.8981e-06	0.032007	chr1:120523956-156490978	303	ADAR	ARNT	BCL9	BGLAP	CHRNB2	CKS1B	CLK2	CTSK	CTSS	ECM1	EFNA1	EFNA3	EFNA4	ENSA	FCGR1A	FCGR1B	FDPS	FLG	FMO5	GBA	GBAP1	GJA5	GJA8	IL6R	ILF2	IVL	KCNN3	LMNA	LOR	MCL1	SMCP	MEF2D	MTX1	MUC1	MUC2	NPR1	PDZK1	PI4KB	PKLR	PRKAB2	PSMB4	PSMD4	RAB13	RFX5	RIT1
5q35.3	0.055458	0.055458	chr5:175337387-180915260	102	CANX	CLTB	DBN1	F12	FGFR4	FLT4	GRK6	GRM6	HK3	HNRNPAB	HNRNPH1	LTC4S	MGAT1	MAPK9	PROP1	SLC34A1	SNCB	ZNF354A	SQSTM1	PDLIM7	ADAMTS2	MAML1	GFPT2	GNB2L1	RGS14	BTNL3	LMAN2	MGAT4B	B4GALT7	RNF44	TBC1D9B	N4BP3	FAF2	ZNF346	TSPAN17	OR4F3	PRELID1	ZNF354C	C5orf45	DDX41	NOP16	UIMC1	RAB24	FAM193B	TMED9
19p13.2	0.069576	0.069576	chr19:7300056-7398264	0	[INSR]
11q13.4	0.00014647	0.097179	chr11:67240318-81526572	137	ALDH3B1	ALDH3B2	PHOX2A	ARRB1	CCND1	CAPN5	SERPINH1	CHKA	CLNS1A	CPT1A	DHCR7	CTTN	FGF3	FGF4	FOLR1	FOLR2	FOLR3	LRRC32	GSTP1	IGHMBP2	INPPL1	KRTAP5-9	LRP5	MAP6	MYO7A	NDUFC2	NDUFV1	NDUFS8	NUMA1	OMP	P2RY2	P2RY6	PAK1	PDE2A	PRKRIR	RAB6A	SNORD15A	RPS3	THRSP	UCP2	UCP3	UVRAG	WNT11	PPFIA1	FADD
20q13.33	0.099757	0.099757	chr20:46638087-63025520	166	ATP5E	BMP7	CDH4	CEBPB	CHRNA4	COL9A3	CSE1L	CSTF1	CTSZ	CYP24A1	EDN3	EEF1A2	GNAS	NPBWR2	KCNB1	KCNG1	KCNQ2	LAMA5	MC3R	MYT1	NFATC2	NTSR1	OPRL1	PCK1	PFDN4	PPP1R3D	PSMA7	PTGIS	PTK6	PTPN1	RPS21	SNAI1	SRMS	STAU1	AURKA	TAF4	TCEA2	TFAP2C	TPD52L2	UBE2V1	ZNF217	RAE1	BCAS1	STX16	TNFRSF6B
9p24.1	0.24483	0.24483	chr9:4135839-5703393	16	INSL4	JAK2	RLN1	RLN2	SLC1A1	RCL1	INSL6	CD274	AK3	C9orf68	CDC37L1	C9orf46	KIAA1432	PDCD1LG2	GLIS3	PPAPDC2
				total genes
	q-value < 0.01			745
	q-value < 0.25			1730
[truncated: 206 more columns]

## Sheet: SI_03_SCNA_LowPass_genes_amp
cytoband	q value	residual q value	wide peak boundaries	genes in wide peak
1p12	0.004072	0.004072	chr1:119726941-150032773	95	BCL9	FCGR1A	FCGR1B	FMO5	GJA5	GJA8	HMGCS2	HSD3B1	HSD3B2	NOTCH2	PDZK1	PRKAB2	HIST2H2AA3	HIST2H2AC	HIST2H2BE	HIST2H4A	ITGA10	PEX11B	SEC22B	CHD1L	PDE4DIP	SV2A	RBM8A	SF3B4	PIAS3	POLR3C	TXNIP	MTMR11	ADAM30	CD160	NBPF14	PHGDH	RNF115	BOLA1	HAO2	ACP6	GPR89B	OTUD7B	FAM91A2	REG4	POLR3GL	ZNF697	GNRHR2	HIST2H3C	LIX1L
3p13	0.0074385	0.0074385	chr3:69568300-70340162	1	MITF
12q15	0.012434	0.012434	chr12:68983694-69478370	7	CPM	MDM2	RAP1B	SLC35E3	NUP107	SNORA70G	LOC100507250
22q13.2	0.026049	0.026049	chr22:40441512-42059356	24	ACO2	ADSL	EP300	XRCC6	MCHR1	PMM1	RANGAP1	ST13	TEF	RBX1	SLC25A17	TOB2	TNRC6B	ZC3H7B	CSDC2	PPPDE2	SGSM3	MKL1	XPNPEP3	L3MBTL2	PHF5A	DNAJB7	CHADL	POLR3H
7p22.2	0.081588	0.081588	chr7:1-8646788	86	ACTB	GNA12	GPER	ICA1	LFNG	NUDT1	PDGFA	PMS2	PRKAR1B	RAC1	RPA3	FSCN1	ZNF12	AIMP2	MAFK	MAD1L1	EIF3B	CYTH3	KIAA0415	KDELR2	ADAP1	IQCE	SUN1	WIPI2	INTS1	EIF2AK1	SNX8	FTSJ2	NXPH1	GET4	CCZ1	MIOS	RNF216	ZNF853	CYP2W1	HEATR2	ZDHHC4	CHST12	RADIL	PAPOLB	C1GALT1	FAM20C	RBAK	C7orf26	MICALL2
11q13.3	0.11498	0.11498	chr11:68594424-71666457	30	CCND1	CPT1A	DHCR7	CTTN	FGF3	FGF4	IGHMBP2	KRTAP5-9	PPFIA1	FADD	FGF19	SHANK2	MYEOV	ANO1	NADSYN1	FAM86C1	RNF121	KRTAP5-8	MRGPRD	MRGPRF	MRPL21	TPCN2	ORAOV1	DEFB108B	KRTAP5-10	FLJ42102	KRTAP5-7	KRTAP5-11	LOC100129216	LOC100133315
5p15.31	0.15635	0.15635	chr5:8145603-10301016	10	SEMA5A	CCT5	TAS2R1	FAM173B	CMBL	LOC285692	LOC729506	SNORD123	LOC100505738	LOC100505806
20q13.2	0.19463	0.19463	chr20:47396006-63025520	165	ATP5E	BMP7	CDH4	CEBPB	CHRNA4	COL9A3	CSE1L	CSTF1	CTSZ	CYP24A1	EDN3	EEF1A2	GNAS	NPBWR2	KCNB1	KCNG1	KCNQ2	LAMA5	MC3R	MYT1	NFATC2	NTSR1	OPRL1	PCK1	PFDN4	PPP1R3D	PSMA7	PTGIS	PTK6	PTPN1	RPS21	SNAI1	SRMS	STAU1	AURKA	TAF4	TCEA2	TFAP2C	TPD52L2	UBE2V1	ZNF217	RAE1	BCAS1	STX16	TNFRSF6B
				total genes
	q-value < 0.01			103
	q-value < 0.25			418
[truncated: 120 more columns]

## Sheet: SI_04_SCNA_SNP_genes_del
cytoband	q value	residual q value	wide peak boundaries	number of genes in wide peak	genes in wide peak
9p21.3	4.9316e-169	1.1647e-164	chr9:21959052-21997722	2	CDKN2A	C9orf53
11q23.3	1.2523e-23	1.2523e-23	chr11:119368304-119984534	1	PVRL1
10q23.31	3.3967e-21	1.5566e-20	chr10:89617158-90034038	2	PTEN	KLLN
4q34.3	1.3947e-09	1.3947e-09	chr4:178911874-183060693	1	LINC00290
2q37.3	6.614e-09	6.614e-09	chr2:238967369-243199373	56	KIF1A	BOK	DTYMK	GPC1	GPR35	HDLBP	NDUFA10	2014-09-02	PDCD1	PPP1R7	PER2	HDAC4	FARP2	STK25	CAPN10	PASK	ATG4B	SNED1	TRAF3IP1	ANO7	AGXT	THAP4	ANKMY1	SCLY	ASB1	HES6	RNPEPL1	GAL3ST2	C2orf54	ILKAP	ING5	MGC16025	TWIST2	NEU4	MTERFD2	OTOS	MYEOV2	OR6B3	LOC150935	LOC151171	LOC151174	LOC200772	CXXC11	DUSP28	ESPNL
6q26	1.471e-08	1.3753e-08	chr6:161693099-163153207	1	PARK2
1p36.31	1.1981e-08	5.0669e-07	chr1:1-6847369	124	CDK11B	DFFB	DVL1	MEGF6	GABRD	GNB1	ZBTB48	PEX10	PRKCZ	RPL22	SCNN1D	SKI	TP73	TNFRSF4	MMP23B	MMP23A	KCNAB2	TNFRSF25	TNFRSF14	TNFRSF18	ISG15	PLCH2	CEP104	KLHL21	SLC35E2	RER1	ACOT7	ICMT	CHD5	NOC2L	OR4F3	ARHGEF16	SSU72	WRAP73	SDF4	MXRA8	HES2	CPSF3L	C1orf159	AURKAIP1	MRPL20	ATAD3A	PANK4	DNAJC11	AJAP1
5q31.3	3.5441e-07	1.0134e-06	chr5:132435573-166712758	304	ADRA1B	ADRB2	ANXA6	ATOX1	CAMK2A	CAMLG	CCNG1	CD14	CD74	CDC25C	CDX1	CSF1R	CSNK1A1	CTNNA1	DIAPH1	DPYSL3	SLC26A2	HBEGF	EBF1	EGR1	ETF1	FABP6	FAT2	FGF1	GABRA1	GABRA6	GABRB2	GABRG2	GFRA3	GLRA1	GM2A	GPX3	GRIA1	NR3C1	HARS	HMMR	HSPA9	NDST1	HTR4	IK	IL9	IL12B	ITK	LECT2	SMAD5
16p13.3	4.3571e-05	4.1949e-05	chr16:5144019-7771745	1	RBFOX1
15q13.3	1.5578e-09	0.0002551	chr15:28560817-33605300	31	APBA2	CHRNA7	TRPM1	SCG5	TJP1	ARHGAP11A	FAN1	FAM189A1	DKFZP434L187	GREM1	KLF13	MTMR10	NDNL2	CHRFAM7A	ULK4P3	ULK4P1	ARHGAP11B	OTUD7A	LOC283710	GOLGA8G	FMN1		HERC2P9	WHAMMP2	LOC646278	LOC653075	GOLGA8F	ULK4P2	LOC100288615	LOC100288637	LOC100289656				TMCO5B
10p15.3	0.00073765	0.00073765	chr10:1-857150	4	ZMYND11	DIP2C	TUBB8	C10orf108
12q23.3	0.0027024	0.0026789	chr12:74934744-133851895	404	ACACB	ACADS	ALDH2	APAF1	ARL1	ASCL1	ATP2A2	ATP2B1	BCL7A	BTG1	SCARB1	CMKLR1	COX6A1	CRY1	CSRP2	DAO	DCN	EPYC	DTX1	DUSP6	EIF2B1	ELK3	STX2	GOLGA3	GTF2H3	HAL	HPD	IGF1	KCNC2	LTA4H	LUM	KITLG	MMP17	MSI1	MVK	MYBPC1	MYF5	MYF6	MYL2	PPP1R12A	NAP1L1	NFYB	NOS1	NTS	OAS1
1p22.1	0.00061182	0.0027509	chr1:76076391-120162151	293	ABCA4	ACADM	ADORA3	AGL	ALX3	AMPD1	AMPD2	AMY1A	AMY1B	AMY1C	AMY2A	AMY2B	RHOC	ATP1A1	ATP5F1	BRDT	CAPZA1	CASQ2	CD2	CD53	CD58	CHI3L2	CLCA1	CNN3	COL11A1	CSF1	CTBS	DBT	DPYD	DR1	S1PR1	CELSR2	EXTL2	F3	GBP1	GBP2	GBP3	GFI1	GCLM	GNAI3	GNAT2	GNG5	GSTM1	GSTM2	GSTM3
5p15.31	0.021335	0.021411	chr5:1-31199922	88	ADCY2	CDH9	CDH10	CDH12	CDH18	CTNND2	DAP	DNAH5	MTRR	MYO10	NDUFS6	PMCHL1	SDHA	SLC6A3	SLC9A3	SRD5A1	TERT	TRIO	SEMA5A	TRIP13	PDCD6	2014-03-06	BASP1	SLC12A7	PAPD7	TPPP	EXOC3	CCT5	FBXL7	KIAA0947	PP7080	IRX4	TAS2R1	FAM134B	FAM105A	NSUN2	CEP72	ANKH	PRDM9	AHRR	MRPL36	BRD9	FASTKD3	IRX1	ZDHHC11
10q26.3	0.0010617	0.021411	chr10:134944852-135093385	4	ADAM8	UTF1	VENTX	KNDC1
16q24.3	0.01793	0.024422	chr16:75689545-90354753	123	AFG3L1P	APRT	C16orf3	CA5A	CBFA2T3	CDH13	CDH15	COX4I1	CYBA	DPEP1	FANCA	FOXF1	FOXL1	FOXC2	GALNS	GAS8	GCSH	HSBP1	HSD17B2	IRF8	MAF	MC1R	MVD	CHMP1A	PLCG2	RPL13	SPG7	GAN	SLC7A5	CDK10	MBTPS1	TAF1C	USP10	C16orf7	KIAA0513	PIEZO1	ATP2C2	CLEC3A	MPHOSPH6	COX4NB	TUBB3	PRDM7	MON1B	TCF25	ZCCHC14
14q32.2	0.027986	0.027833	chr14:61745418-107349540	382	SERPINA3	ACTN1	ACYP1	AKT1	ARG2	BDKRB1	BDKRB2	ZFP36L1	CALM1	SERPINA6	ENTPD5	FOXN3	CHGA	CKB	CRIP1	CRIP2	DIO2	DIO3	DLST	DYNC1H1	EIF2S1	EIF5	ELK2AP	EML1	ERH	ESR2	ESRRB	FNTB	FOS	FUT8	GALC	GPX2	GSTZ1	GTF2A1	BRF1	HIF1A	HSPA2	HSP90AA1	IFI27	ITPK1	JAG2	KLC1	LTBP2	MARK3	MAX
5q11.2	0.0091207	0.049659	chr5:58145167-59787985	2	PDE4D	PART1
19p13.3	0.057998	0.060177	chr19:1-2350207	90	AMH	ATP5D	AZU1	HCN2	BSG	CDC34	CIRBP	CNN2	CSNK1G2	CFD	ARID3A	EFNA2	ELANE	GAMT	MKNK2	GPX4	GZMM	OAZ1	PALM	POLR2E	POLRMT	PRTN3	PTBP1	RPS15	STK11	TCF3	MADCAM1	SF3A2	PPAP2C	AP3D1	MED16	FSTL3	APC2	ABCA7	UQCR11	SBNO2	HMHA1	SHC2	DAZAP1	FGF22	THEG	LSM7	MBD3	MIER2	PCSK4
8p23.3	0.063625	0.063625	chr8:1-30854032	227	NAT1	NAT2	ADRA1A	ANGPT2	ASAH1	ATP6V1B2	BLK	BMP1	POLR3D	BNIP3L	CHRNA2	CLU	CTSB	DEFA1	DEFA3	DEFA4	DEFA5	DEFA6	DEFB1	DEFB4A	DPYSL2	DUSP4	EGR3	EPB49	EPHX2	CLN8	EXTL3	PTK2B	FDFT1	FGL1	GATA4	GFRA2	GNRH1	GSR	GTF2E2	LOXL2	LPL	MSR1	MSRA	NEFM	NEFL	NKX3-1	PCM1	PDGFRL	PNOC
15q15.2	7.983e-11	0.063625	chr15:1-59175227	388	ACTC1	ADAM10	APBA2	AQP9	B2M	NBEAP1	BUB1B	CAPN3	CHRM5	CHRNA7	CKMT1B	CYP19A1	DUT	EPB42	FBN1	FGF7	GABPB1	GABRA5	GABRB3	GABRG3	GALK2	GANC	GATM	GCHFR	PDIA3	HDC	ONECUT1	IPW	ITPKA	IVD	LIPC	LTK	MAP1A	MEIS2	MFAP1	TRPM1	MYO5A	NDN	NEDD4	OCA2	PLCB2	MAPK6	RAB27A	RAD51	RYR3
16q12.1	0.054473	0.072097	chr16:31772318-64981096	131	ADCY7	AMFR	BBS2	CBLN1	CDH8	CES1	CETP	CNGB1	CSNK2A2	CYLD	GNAO1	GOT2	KIFC3	MMP2	MMP15	MT1A	MT1B	MT1E	MT1F	MT1G	MT1H	MT1JP	MT1M	MT1L	MT1X	MT2A	MT3	PHKB	POLR2C	RBL2	SALL1	CCL17	CCL22	CX3CL1	SIAH1	SLC6A2	SLC12A3	GPR56	N4BP1	NUP93	HERPUD1	IRX5	DNAJA2	KATNB1	ZNF267
3p24.3	0.075077	0.073489	chr3:1-62385826	484	ACAA1	ACVR2B	ACY1	ALAS1	AMT	APEH	ARF4	RHOA	ATP2B2	BTD	C3orf51	CACNA1D	SLC25A20	CAMP	CAV3	CCK	ENTPD3	CDC25A	CISH	CCR1	CCR3	CCR4	CCR5	CCR8	CCBP2	COL7A1	CTNNB1	CX3CR1	CYP8B1	DAG1	DAZL	DNASE1L3	DOCK3	DUSP7	CELSR3	FANCD2	FBLN2	FHIT	FLNB	GLB1	GNAI2	GNAT1	GOLGA4	XCR1	GPX1
3q23	0.10111	0.10209	chr3:102198433-198022430	587	AADAC	ACPP	ACTL6A	ADCY5	ADPRH	AGTR1	AHSG	ALCAM	APOD	ATP1B3	ATP6V1A	ATR	BCHE	BCL6	BDH1	FOXL2	CASR	CBLB	CD80	CD86	CD47	AP2M1	CLCN2	CP	CPA3	CPB1	CPN2	CRYGS	CSTA	DGKG	DLG1	DRD3	DVL3	ECT2	EHHADH	EIF4A2	EIF4G1	EPHB1	EPHB3	ETV5	MECOM	FGF12	GAP43	GATA2	GHSR
9p24.1	2.0914e-11	0.10499	chr9:7799607-12693402	1	PTPRD
15q14	9.6955e-13	0.11093	chr15:1-58892766	385	ACTC1	APBA2	AQP9	B2M	NBEAP1	BUB1B	CAPN3	CHRM5	CHRNA7	CKMT1B	CYP19A1	DUT	EPB42	FBN1	FGF7	GABPB1	GABRA5	GABRB3	GABRG3	GALK2	GANC	GATM	GCHFR	PDIA3	HDC	ONECUT1	IPW	ITPKA	IVD	LIPC	LTK	MAP1A	MEIS2	MFAP1	TRPM1	MYO5A	NDN	NEDD4	OCA2	PLCB2	MAPK6	RAB27A	RAD51	RYR3	SCG5
13q34	0.1044	0.15627	chr13:33635940-115169878	273	ATP4B	ATP7B	KLF5	BTF3P11	RCBTB2	CLN5	COL4A1	COL4A2	CPB2	DACH1	DCT	GPR183	EDNRB	EFNB2	ELF1	ERCC5	ESD	F7	F10	FGF14	GPC5	FOXO1	GAS6	GPR18	MLNR	GTF2F2	GUCY1B2	HTR2A	ING1	KPNA3	IPO5	LAMP1	LCP1	LIG4	LMO7	MAB21L1	SMAD9	NEK3	PCCA	PCDH8	PCDH9	POU4F1	DNAJC3	RAP2A	RB1
11p11.2	0.21579	0.21606	chr11:21584440-69067882	559	ACP2	ACTN3	ADRBK1	APLNR	ALDH3B1	ALDH3B2	ARHGAP1	ARL2	BAD	BBS1	BDNF	SERPING1	C11orf2	MRPL49	ZNHIT2	MPPED2	C11orf9	C11orf10	DAGLA	CAPN1	CAT	CD5	CD6	MS4A1	MS4A3	CD44	CD59	CFL1	CHKA	CHRM1	CHRM4	CNTF	COX8A	CPT1A	CRY2	CST6	CSTF3	CTNND1	CTSW	DDB1	DDB2	EEF1G	ELF5	MARK2	ESRRA
13q12.11	0.16674	0.21606	chr13:1-102945225	307	PARP4	ALOX5AP	ATP12A	ATP7B	BRCA2	KLF5	BTF3P11	CDK8	CDX2	RCBTB2	CLN5	CPB2	DACH1	DCT	GPR183	EDNRB	ELF1	ESD	FGF9	FGF14	GPC5	FOXO1	FLT1	FLT3	GJA3	GJB2	GPR12	GPR18	MLNR	GTF2F2	GTF3A	GUCY1B2	HMGB1	HTR2A	PDX1	KPNA3	IPO5	LCP1	LMO7	MAB21L1	SMAD9	MIPEP	NEK3	PABPC3	PCCA
				total genes
	q-value < 0.01			1224
	q-value < 0.25			5255
[truncated: 206 more columns]

## Sheet: SI_05_SCNA_LowPass_genes_del
cytoband	q value	residual q value	wide peak boundaries	genes in wide peak
9p21.3	1.5461e-60	9.4529e-23	chr9:21946194-21977643	2	CDKN2A	C9orf53
9p21.3	4.6329e-60	1.8582e-17	chr9:21975057-22009600	3	CDKN2A	CDKN2B	CDKN2B-AS1
11q23.3	1.4059e-05	1.4059e-05	chr11:105910449-135006516	261	ACAT1	ACRV1	APLP2	APOA1	APOA4	APOC3	ARCN1	ATM	FXYD2	CXCR5	CBL	CD3D	CD3E	CD3G	CHEK1	CRYAB	DDX6	DDX10	DLAT	DPAGT1	DRD2	ETS1	FDX1	FLI1	SLC37A4	GRIK4	GUCY1A2	H2AFX	HMBS	HSPA8	HSPB2	HTR3A	IL10RA	IL18	STT3A	KCNJ1	KCNJ5	VWA5A	MCAM	MLL	NCAM1	NFRKB	NNMT	NPAT	NRGN
4q34.3	0.11077	0.11077	chr4:182105085-182565336	1	[LINC00290]
10q23.31	0.13031	0.13031	chr10:89609324-89919188	2	PTEN	KLLN
1p36.31	0.1634	0.1634	chr1:1-9528391	141	RERE	CA6	CDK11B	DFFB	DVL1	MEGF6	ENO1	GABRD	GNB1	ZBTB48	TNFRSF9	PEX10	PRKCZ	RPL22	SCNN1D	SKI	SLC2A5	TP73	TNFRSF4	MMP23B	MMP23A	KCNAB2	TNFRSF25	TNFRSF14	TNFRSF18	PER3	VAMP3	H6PD	ISG15	PLCH2	CEP104	KLHL21	SLC35E2	UTS2	RER1	PARK7	ACOT7	CAMTA1	ICMT	CHD5	NOC2L	OR4F3	ARHGEF16	SSU72	WRAP73
				total genes
	q-value < 0.01			266
	q-value < 0.25			410
[truncated: 206 more columns]

## Sheet: SI_06_BRAF_TCGA
1	2	3	4	5	6	7	8	9	10	11	12	13	14	15	16	17	18	19	20	21	22	23	24	25	26	27	28	29	30	31	32	33	34	35	36	37	38	39	40	41	42	43	44	45	46
rank	gene	description	N	n	npat	nsite	nsil	n1	n2	n3	n4	n5	n6	p_classic	p_ns_s	p_clust	p_cons	p_joint	p	q		TCGA	Cohort	GENE	NCBI	NCBI_GENE_NM	NCBI_PROTEIN_NP	UNIPROT	Length	Exon	Number_SomMut_All	Number_Patients_nonsyn	MutationFreq	TCGA_Per	UVA_GT	UVA_CA	UVB_CT	UVB_GA		BRAF_V600E	BRAF_RBD	BRAF_ATP	BRAF_PK	BRAF_OTHER
1	BRAF	v-raf murine sarcoma viral oncogene homolog B1	619201	146	140	18	2	15	1	5	122	3	0	2.22e-15	1.48e-11	0	0	0	<1.00e-15	<2.26e-12		SKCM-TM-FILTERED	276	BRAF	673		NP_004324.2	P15056	766	2298	151	140	0.000662202	0.507246	1	1	11	9		104	1	11	27	8
																						SKCM	344	BRAF	673		NP_004324.2	P15056	766	2298	189	175	0.000664127	0.508721	1	1	12	10		131	1	11	36	10
2374	BRAF	v-raf murine sarcoma viral oncogene homolog B1	200790	1	1	1	0	0	0	0	1	0	0	0.174	0.744	NaN	NaN	NaN	0.174	1		ACC-TP	90	BRAF	673		NP_004324.2	P15056	766	2298	1	1	1.45054e-05	0.0111111	0		0						1
5133	BRAF	v-raf murine sarcoma viral oncogene homolog B1	62468	0	0	0	0	0	0	0	0	0	0	1	1	NaN	NaN	NaN	1	1		BLCA-TP	130	BRAF	673		NP_004324.2	P15056	766	2298	1	1	1.00422e-05	0.00769231			1							1
2942	BRAF	v-raf murine sarcoma viral oncogene homolog B1	2174656	5	5	5	0	0	2	0	2	1	0	0.329	0.324	0.183	0.0747	0.227	0.268	1		BRCA-TP	976	BRAF	673		NP_004324.2	P15056	766	2298	5	5	6.68793e-06	0.00512295	1		2						2	3
1898	BRAF	v-raf murine sarcoma viral oncogene homolog B1	86381	1	1	1	0	0	1	0	0	0	0	0.144	0.791	NaN	NaN	NaN	0.144	1		CESC-TP	39	BRAF	673		NP_004324.2	P15056	766	2298	1	1	3.34739e-05	0.025641			1							1
7	BRAF	v-raf murine sarcoma viral oncogene homolog B1	340063	21	20	3	0	0	0	0	21	0	0	3.74e-12	0.0204	0	8.8e-05	0	<1.00e-15	<2.57e-12		COAD-TP	154	BRAF	673		NP_004324.2	P15056	766	2298	21	20	0.000169543	0.12987	0	0	0	0		19	1			1
8	BRAF	v-raf murine sarcoma viral oncogene homolog B1	491043	23	22	4	0	0	0	23	0	0	0	8.35e-12	0.00107	0	0	0	<1.00e-15	<2.25e-12		COADREAD-TP	223	BRAF	673		NP_004324.2	P15056	766	2298	0	0	0	0										-
																						DLBC-TP	0	BRAF	673		NP_004324.2	P15056	766	2298	0	0	#DIV/0!	#DIV/0!										-
																						ESCA-TP	0	BRAF	673		NP_004324.2	P15056	766	2298	0	0	#DIV/0!	#DIV/0!										-
7	BRAF	v-raf murine sarcoma viral oncogene homolog B1	631073	6	6	2	1	0	1	0	5	0	0	0.00025	0.616	0	0.0795	0	<1.00e-15	<2.59e-12		GBM-TP	290	BRAF	673		NP_004324.2	P15056	766	2298	7	6	2.701e-05	0.0206897	0	0	1	0		5			2
7915	BRAF	v-raf murine sarcoma viral oncogene homolog B1	679948	4	4	4	1	0	0	4	0	0	0	0.351	0.83	0.645	0.265	0.835	0.653	1		HNSC-TP	306	BRAF	673		NP_004324.2	P15056	766	2298	7	4	1.70651e-05	0.0130719	0		0						2	5
4648	BRAF	v-raf murine sarcoma viral oncogene homolog B1	147134	0	0	0	0	0	0	0	0	0	0	1	1	NaN	NaN	NaN	1	1		KICH-TP	66	BRAF	673		NP_004324.2	P15056	766	2298	0	0	0	0										-
8171	BRAF	v-raf murine sarcoma viral oncogene homolog B1	929637	1	1	1	0	0	0	0	1	0	0	0.667	0.831	NaN	NaN	NaN	0.667	1		KIRC-TP	417	BRAF	673		NP_004324.2	P15056	766	2298	1	1	3.13065e-06	0.00239808										1
426	BRAF	v-raf murine sarcoma viral oncogene homolog B1	249455	2	2	2	0	0	0	0	1	1	0	0.0392	0.526	0.0604	0.213	0.135	0.033	1		KIRP-TP	168	BRAF	673		NP_004324.2	P15056	766	2298	2	2	1.55415e-05	0.0119048						1			1
2550	BRAF	v-raf murine sarcoma viral oncogene homolog B1	439507	0	0	0	0	0	0	0	0	0	0	1	1	NaN	NaN	NaN	1	1		LAML-TB	197	BRAF	673		NP_004324.2	P15056	766	2298	0	0	0	0										-
74	BRAF	v-raf murine sarcoma viral oncogene homolog B1	644382	3	3	3	0	0	1	0	1	1	0	0.0041	0.562	0.0493	0.193	0.0735	0.00274	0.661		LGG-TP	289	BRAF	673		NP_004324.2	P15056	766	2298	3	3	1.35517e-05	0.0103806	0		0			1			2
																						LIHC-TP	0	BRAF	673		NP_004324.2	P15056	766	2298	0	0	#DIV/0!	#DIV/0!										-
27	BRAF	v-raf murine sarcoma viral oncogene homolog B1	510899	17	17	12	1	1	7	2	5	2	0	5.27e-07	0.0962	0.0258	0.396	0.053	5.14e-07	0.000337		LUAD-TP	229	BRAF	673		NP_004324.2	P15056	766	2298	22	19	0.000108315	0.0829694	1	9	1	0		3		4	8	7
3337	BRAF	v-raf murine sarcoma viral oncogene homolog B1	396176	8	8	8	2	4	3	0	0	1	0	0.415	0.682	0.161	0.409	0.226	0.316	1		LUSC-TP	178	BRAF	673		NP_004324.2	P15056	766	2298	10	8	5.86734e-05	0.0449438	3		2				1	3	3	3
519	BRAF	v-raf murine sarcoma viral oncogene homolog B1	699728	2	2	2	0	0	0	0	1	1	0	0.133	0.648	0.156	0.0715	0.0573	0.0449	1		OV-TP	316	BRAF	673		NP_004324.2	P15056	766	2298	2	2	8.26255e-06	0.00632911									2
2572	BRAF	v-raf murine sarcoma viral oncogene homolog B1	127125	1	1	1	0	0	0	0	0	1	0	0.214	1	NaN	NaN	NaN	0.214	1		PAAD-TP	91	BRAF	673		NP_004324.2	P15056	766	2298	2	3	4.30379e-05	0.032967									1	1
																						PANCAN12-TP	3510	BRAF	673		NP_004324.2	P15056	766	2298	0		0	0										-
10	BRAF	v-raf murine sarcoma viral oncogene homolog B1	559308	6	6	5	0	0	1	2	2	1	0	1.22e-05	0.286	0.0596	0.017	0.0134	2.72e-06	0.00492		PRAD-TP	261	BRAF	673		NP_004324.2	P15056	766	2298	6	6	3.00111e-05	0.0229885	1								4	2
3675	BRAF	v-raf murine sarcoma viral oncogene homolog B1	150980	2	2	2	0	0	0	2	0	0	0	0.0828	0.551	0.744	0.555	1	0.289	1		READ-TP	69	BRAF	673		NP_004324.2	P15056	766	2298	2	2	3.78401e-05	0.0289855						1				1
																						SARC-TP	0	BRAF	673		NP_004324.2	P15056	766	2298	0		#DIV/0!	#DIV/0!										-
9269	BRAF	v-raf murine sarcoma viral oncogene homolog B1	491778	9	9	8	5	5	1	0	2	1	0	0.969	0.898	0.187	0.96	0.389	0.745	1		STAD-TP	221	BRAF	673		NP_004324.2	P15056	766	2298	14	9	5.31645e-05	0.040724	1		7						6	8
1	BRAF	v-raf murine sarcoma viral oncogene homolog B1	891836	240	240	6	1	0	1	1	234	4	0	<1.00e-15	<1.00e-15	0	0	0	<1.00e-15	<6.03e-12		THCA-TP	402	BRAF	673		NP_004324.2	P15056	766	2298	255	242	0.000785888	0.60199			1			249			6
6868	BRAF	v-raf murine sarcoma viral oncogene homolog B1	553067	10	7	10	1	1	5	2	0	2	0	0.488	0.342	0.295	0.71	0.511	0.596	1		UCEC-TP	248	BRAF	673		NP_004324.2	P15056	766	2298	11	7	3.68483e-05	0.0282258	6		3				2		3	6
2372	BRAF	v-raf murine sarcoma viral oncogene homolog B1	124446	1	1	1	0	0	0	0	0	1	0	0.222	1	NaN	NaN	NaN	0.222	1		UCS-TP	57	BRAF	673		NP_004324.2	P15056	766	2298	1	1	2.29032e-05	0.0175439										1
																						PCPG	0																					-
			N = number of sequenced bases in this gene across the individual set																			MESO	0																					-
			n = number of (nonsilent) mutations in this gene across the individual set
			npat = number of patients (individuals) with at least one nonsilent mutation
			nsite = number of unique sites having a non-silent mutation
			nsil = number of silent mutations in this gene across the individual set
			n1 = number of nonsilent mutations of type: (C/T)p*C->T
			n2 = number of nonsilent mutations of type: (A/G)p*C->T
N = number of sequenced bases in this gene across the individual set			n3 = number of nonsilent mutations of type: A->G
n = number of (nonsilent) mutations in this gene across the individual set			n4 = number of nonsilent mutations of type: transver
npat = number of patients (individuals) with at least one nonsilent mutation			n5 = number of nonsilent mutations of type: indel+null
nsite = number of unique sites having a non-silent mutation			n6 = number of nonsilent mutations of type: double_null
nsil = number of silent mutations in this gene across the individual set			p_classic = p-value for the observed amount of nonsilent mutations being elevated in this gene
n1 = number of nonsilent mutations of type: (C/T)p*C->T			p_ns_s = p-value for the observed nonsilent/silent ratio being elevated in this gene
n2 = number of nonsilent mutations of type: (A/G)p*C->T			p_cons = p-value for enrichment of mutations at evolutionarily most-conserved sites in gene
n3 = number of nonsilent mutations of type: A->G			p_joint = p-value for clustering + conservation
n4 = number of nonsilent mutations of type: transver			p = p-value (overall)
n5 = number of nonsilent mutations of type: indel+null			q = q-value, False Discovery Rate (Benjamini-Hochberg procedure)
n6 = number of nonsilent mutations of type: double_null
p_classic = p-value for the observed amount of nonsilent mutations being elevated in this gene
p_ns_s = p-value for the observed nonsilent/silent ratio being elevated in this gene
p_cons = p-value for enrichment of mutations at evolutionarily most-conserved sites in gene
p_joint = p-value for clustering + conservation
p = p-value (overall)
q = q-value, False Discovery Rate (Benjamini-Hochberg procedure)
q-value < 0.1

## Sheet: SI_07_TMEM216_TCGA
1	2	3	4	5	6	7	8	9	10	11	12	13	14	15	16	17	18	19	20	21	22	23	24	25	26	27	28	29	30	31	32	33	34	35	36	37	38	39	40	41	42	43	44	45	46	47
rank	gene	description	N	n	npat	nsite	nsil	n1	n2	n3	n4	n5	n6	p_classic	p_ns_s	p_clust	p_cons	p_joint	p	q		TCGA	Cohort	GENE	NCBI	NCBI_GENE_NM	NCBI_PROTEIN_NP	UNIPROT	Length	Exon	Number_SomMut_All	Number_Patients_nonsyn	MutationFreq	TCGA_Per	UVA_G-T	UVA_C-A	UVB_C-T	UVB_G-A	NEITHER		14-185_Phosphatase tensin tpye	G46_SPLICE	TM1_22_42	TM2_56_76	TM3_89_109	TM4_122_142
12	TMEM216	transmembrane protein 216	88088	8	8	1	0	0	0	0	0	8	0	3.91e-07	0.182	0	1	6e-06	6.51e-11	9.8e-08		SKCM-TM-FILTERED	276	TMEM216	51259	NM_001173990.2	NP_001167461.1	Q9P0N5	145	435	8	8			0	0	0	0	8 (T>G)		8	8
																						SKCM	344	TMEM216	51259	NM_001173990.2	NP_001167461.1	Q9P0N5	145	435
16476	TMEM216	transmembrane protein 216	29070	0	0	0	0	0	0	0	0	0	0	1	1	NaN	NaN	NaN	1	1		ACC-TP	90	TMEM216	51259	NM_001173990.2	NP_001167461.1	Q9P0N5	145	435
16458	TMEM216	transmembrane protein 216	8953	0	0	0	0	0	0	0	0	0	0	1	1	NaN	NaN	NaN	1	1		BLCA-TP	130	TMEM216	51259	NM_001173990.2	NP_001167461.1	Q9P0N5	145	435	2	0
1909	TMEM216	transmembrane protein 216	315115	1	1	1	0	1	0	0	0	0	0	0.174	0.857	NaN	NaN	NaN	0.174	1		BRCA-TP	976	TMEM216	51259	NM_001173990.2	NP_001167461.1	Q9P0N5	145	435	2	2					1
16469	TMEM216	transmembrane protein 216	12420	0	0	0	0	0	0	0	0	0	0	1	1	NaN	NaN	NaN	1	1		CESC-TP	39	TMEM216	51259	NM_001173990.2	NP_001167461.1	Q9P0N5	145	435
17566	TMEM216	transmembrane protein 216	28968	0	0	0	1	0	0	0	0	0	0	1	1	NaN	NaN	NaN	1	1		COAD-TP	154	TMEM216	51259	NM_001173990.2	NP_001167461.1	Q9P0N5	145	435	1	0
																						COADREAD-TP	223	TMEM216	51259	NM_001173990.2	NP_001167461.1	Q9P0N5	145	435
																						DLBC-TP	0	TMEM216	51259	NM_001173990.2	NP_001167461.1	Q9P0N5	145	435
																						ESCA-TP	0	TMEM216	51259	NM_001173990.2	NP_001167461.1	Q9P0N5	145	435
16919	TMEM216	transmembrane protein 216	91133	0	0	0	0	0	0	0	0	0	0	1	1	NaN	NaN	NaN	1	1		GBM-TP	290	TMEM216	51259	NM_001173990.2	NP_001167461.1	Q9P0N5	145	435
1123	TMEM216	transmembrane protein 216	97713	1	1	1	0	0	1	0	0	0	0	0.0868	0.565	NaN	NaN	NaN	0.0868	1		HNSC-TP	306	TMEM216	51259	NM_001173990.2	NP_001167461.1	Q9P0N5	145	435	1	1					1
16854	TMEM216	transmembrane protein 216	18216	0	0	0	0	0	0	0	0	0	0	1	1	NaN	NaN	NaN	1	1		KICH-TP	66	TMEM216	51259	NM_001173990.2	NP_001167461.1	Q9P0N5	145	435
17387	TMEM216	transmembrane protein 216	134600	0	0	0	0	0	0	0	0	0	0	1	1	NaN	NaN	NaN	1	1		KIRC-TP	417	TMEM216	51259	NM_001173990.2	NP_001167461.1	Q9P0N5	145	435
16561	TMEM216	transmembrane protein 216	35979	0	0	0	0	0	0	0	0	0	0	1	1	NaN	NaN	NaN	1	1		KIRP-TP	168	TMEM216	51259	NM_001173990.2	NP_001167461.1	Q9P0N5	145	435
15425	TMEM216	transmembrane protein 216	63631	0	0	0	0	0	0	0	0	0	0	1	1	NaN	NaN	NaN	1	1		LAML-TB	197	TMEM216	51259	NM_001173990.2	NP_001167461.1	Q9P0N5	145	435
28	TMEM216	transmembrane protein 216	92461	3	3	1	0	0	0	0	0	3	0	4.66e-05	0.531	0.00583	1	0.05	3.26e-05	0.0211		LGG-TP	289	TMEM216	51259	NM_001173990.2	NP_001167461.1	Q9P0N5	145	435	3	3							3		3	3
																						LIHC-TP	0	TMEM216	51259	NM_001173990.2	NP_001167461.1	Q9P0N5	145	435
17717	TMEM216	transmembrane protein 216	72135	0	0	0	0	0	0	0	0	0	0	1	1	NaN	NaN	NaN	1	1		LUAD-TP	229	TMEM216	51259	NM_001173990.2	NP_001167461.1	Q9P0N5	145	435
2314	TMEM216	transmembrane protein 216	50262	1	1	1	0	0	0	0	1	0	0	0.212	0.829	NaN	NaN	NaN	0.212	1		LUSC-TP	178	TMEM216	51259	NM_001173990.2	NP_001167461.1	Q9P0N5	145	435	1	1													1
16123	TMEM216	transmembrane protein 216	88406	0	0	0	0	0	0	0	0	0	0	1	1	NaN	NaN	NaN	1	1		OV-TP	316	TMEM216	51259	NM_001173990.2	NP_001167461.1	Q9P0N5	145	435
17210	TMEM216	transmembrane protein 216	18263	0	0	0	0	0	0	0	0	0	0	1	1	NaN	NaN	NaN	1	1		PAAD-TP	91	TMEM216	51259	NM_001173990.2	NP_001167461.1	Q9P0N5	145	435
																						PANCAN12-TP	3510	TMEM216	51259	NM_001173990.2	NP_001167461.1	Q9P0N5	145	435
7	TMEM216	transmembrane protein 216	80630	4	4	1	0	0	0	0	0	4	0	1.47e-06	0.383	0.00511	1	0.0136	3.75e-07	0.00097		PRAD-TP	261	TMEM216	51259	NM_001173990.2	NP_001167461.1	Q9P0N5	145	435
53	TMEM216	transmembrane protein 216	10792	1	1	1	0	0	0	0	1	0	0	0.00261	0.893	NaN	NaN	NaN	0.00261	0.862		READ-TP	69	TMEM216	51259	NM_001173990.2	NP_001167461.1	Q9P0N5	145	435	1	1				1
																						SARC-TP	0	TMEM216	51259	NM_001173990.2	NP_001167461.1	Q9P0N5	145	435
5542	TMEM216	transmembrane protein 216	70713	1	1	1	0	0	1	0	0	0	0	0.49	0.62	NaN	NaN	NaN	0.49	1		STAD-TP	221	TMEM216	51259	NM_001173990.2	NP_001167461.1	Q9P0N5	145	435	1	1						1							1
16442	TMEM216	transmembrane protein 216	128126	0	0	0	0	0	0	0	0	0	0	1	1	NaN	NaN	NaN	1	1		THCA-TP	402	TMEM216	51259	NM_001173990.2	NP_001167461.1	Q9P0N5	145	435
3619	TMEM216	transmembrane protein 216	80017	1	1	1	0	0	0	1	0	0	0	0.333	0.801	NaN	NaN	NaN	0.333	1		UCEC-TP	248	TMEM216	51259	NM_001173990.2	NP_001167461.1	Q9P0N5	145	435	1	1												1
16386	TMEM216	transmembrane protein 216	17923	0	0	0	0	0	0	0	0	0	0	1	1	NaN	NaN	NaN	1	1		UCS-TP	57	TMEM216	51259	NM_001173990.2	NP_001167461.1	Q9P0N5	145	435
																						PCPG	0	TMEM216	51259	NM_001173990.2	NP_001167461.1	Q9P0N5	145	435
																						MESO	0	TMEM216	51259	NM_001173990.2	NP_001167461.1	Q9P0N5	145	435
N = number of sequenced bases in this gene across the individual set
n = number of (nonsilent) mutations in this gene across the individual set
npat = number of patients (individuals) with at least one nonsilent mutation
nsite = number of unique sites having a non-silent mutation
nsil = number of silent mutations in this gene across the individual set
n1 = number of nonsilent mutations of type: (C/T)p*C->T
n2 = number of nonsilent mutations of type: (A/G)p*C->T
n3 = number of nonsilent mutations of type: A->G
n4 = number of nonsilent mutations of type: transver
n5 = number of nonsilent mutations of type: indel+null
n6 = number of nonsilent mutations of type: double_null
p_classic = p-value for the observed amount of nonsilent mutations being elevated in this gene
p_ns_s = p-value for the observed nonsilent/silent ratio being elevated in this gene
p_cons = p-value for enrichment of mutations at evolutionarily most-conserved sites in gene
p_joint = p-value for clustering + conservation
p = p-value (overall)
q = q-value, False Discovery Rate (Benjamini-Hochberg procedure)
q-value < 0.1

## Sheet: SI_08_LUZP2_TCGA
1	2	3	4	5	6	7	8	9	10	11	12	13	14	15	16	17	18	19	20	21	22	23	24	25	26	27	28	29	30	31	32	33	34	35	36	37	38	39	40	41	42	43	44	45	46
rank	gene	description	N	n	npat	nsite	nsil	n1	n2	n3	n4	n5	n6	p_classic	p_ns_s	p_clust	p_cons	p_joint	p	q		TCGA	Cohort	GENE	NCBI	NCBI_GENE_NM	NCBI_PROTEIN_NP	UNIPROT	Length	Exon	Number_SomMut_All	Number_Patients_nonsyn	MutationFreq	TCGA_Per	UVA_G-T	UVA_C-A	UVB_C-T	UVB_G-A		16-163 coiled coil	164-192Leucine-zipper	193-211 coiled coil	others
15	LUZP2	leucine zipper protein 2	278139	28	27	25	4	19	1	1	2	5	0	1.57e-09	0.0122	0.0451	0.325	0.0607	2.29e-09	2.75e-06		SKCM-TM-FILTERED	276	LUZP2	338645	NM_001009909.3	NP_001009909.2	Q86TE4	346	1038	34	24			0	1	11	14		10	4	4	11
																						SKCM	344	LUZP3	338646	NM_001009909.3	NP_001009909.2	Q86TE5	346	1038	37	29			0	1	12	15		11	4	4	13
1235	LUZP2	leucine zipper protein 2	97740	1	1	1	0	0	0	0	0	1	0	0.0832	1	NaN	NaN	NaN	0.0832	1		ACC-TP	90	LUZP4	338647	NM_001009909.3	NP_001009909.2	Q86TE6	346	1038	1	1
10959	LUZP2	leucine zipper protein 2	28961	0	0	0	0	0	0	0	0	0	0	1	1	NaN	NaN	NaN	1	1		BLCA-TP	130	LUZP5	338648	NM_001009909.3	NP_001009909.2	Q86TE7	346	1038
1354	LUZP2	leucine zipper protein 2	1032701	4	4	4	0	0	0	3	0	1	0	0.0532	0.46	0.481	0.346	0.478	0.119	1		BRCA-TP	976	LUZP6	338649	NM_001009909.3	NP_001009909.2	Q86TE8	346	1038	4	4			2		2			3			1
11158	LUZP2	leucine zipper protein 2	39879	0	0	0	0	0	0	0	0	0	0	1	1	NaN	NaN	NaN	1	1		CESC-TP	39	LUZP7	338650	NM_001009909.3	NP_001009909.2	Q86TE9	346	1038
4560	LUZP2	leucine zipper protein 2	163416	4	4	4	4	2	0	1	0	1	0	0.325	0.979	0.241	0.341	0.372	0.376	1		COAD-TP	154	LUZP8	338651	NM_001009909.3	NP_001009909.2	Q86TE10	346	1038	8	4								3	1
																						COADREAD-TP	223	LUZP9	338652	NM_001009909.3	NP_001009909.2	Q86TE11	346	1038
																						DLBC-TP	0	LUZP10	338653	NM_001009909.3	NP_001009909.2	Q86TE12	346	1038
																						ESCA-TP	0	LUZP11	338654	NM_001009909.3	NP_001009909.2	Q86TE13	346	1038
13034	LUZP2	leucine zipper protein 2	304013	0	0	0	2	0	0	0	0	0	0	1	1	NaN	NaN	NaN	1	1		GBM-TP	290	LUZP12	338655	NM_001009909.3	NP_001009909.2	Q86TE14	346	1038	2	0
5046	LUZP2	leucine zipper protein 2	326582	1	1	1	0	0	1	0	0	0	0	0.437	0.679	NaN	NaN	NaN	0.437	1		HNSC-TP	306	LUZP13	338656	NM_001009909.3	NP_001009909.2	Q86TE15	346	1038	2	2						2		2
11063	LUZP2	leucine zipper protein 2	71740	0	0	0	0	0	0	0	0	0	0	1	1	NaN	NaN	NaN	1	1		KICH-TP	66	LUZP14	338657	NM_001009909.3	NP_001009909.2	Q86TE16	346	1038
4491	LUZP2	leucine zipper protein 2	447327	2	2	2	0	0	0	0	2	0	0	0.0999	0.747	0.93	0.679	1	0.33	1		KIRC-TP	417	LUZP15	338658	NM_001009909.3	NP_001009909.2	Q86TE17	346	1038	1	1											1
11231	LUZP2	leucine zipper protein 2	116594	0	0	0	0	0	0	0	0	0	0	1	1	NaN	NaN	NaN	1	1		KIRP-TP	168	LUZP16	338659	NM_001009909.3	NP_001009909.2	Q86TE18	346	1038
281	LUZP2	leucine zipper protein 2	201531	1	1	1	0	0	0	0	0	1	0	0.0228	0.867	NaN	NaN	NaN	0.0228	1		LAML-TB	197	LUZP17	338660	NM_001009909.3	NP_001009909.2	Q86TE19	346	1038	0	0
11922	LUZP2	leucine zipper protein 2	304782	0	0	0	0	0	0	0	0	0	0	1	1	NaN	NaN	NaN	1	1		LGG-TP	289	LUZP18	338661	NM_001009909.3	NP_001009909.2	Q86TE20	346	1038
																						LIHC-TP	0	LUZP19	338662	NM_001009909.3	NP_001009909.2	Q86TE21	346	1038
2583	LUZP2	leucine zipper protein 2	249381	6	6	6	2	0	1	2	1	2	0	0.168	0.82	0.301	0.177	0.326	0.213	1		LUAD-TP	229	LUZP20	338663	NM_001009909.3	NP_001009909.2	Q86TE22	346	1038	10	7			4			2		3		1	3
6884	LUZP2	leucine zipper protein 2	189775	1	1	1	0	0	0	0	0	1	0	0.616	0.771	NaN	NaN	NaN	0.616	1		LUSC-TP	178	LUZP21	338664	NM_001009909.3	NP_001009909.2	Q86TE23	346	1038							1
3836	LUZP2	leucine zipper protein 2	323368	1	1	1	0	0	0	1	0	0	0	0.304	0.89	NaN	NaN	NaN	0.304	1		OV-TP	316	LUZP22	338665	NM_001009909.3	NP_001009909.2	Q86TE24	346	1038
13667	LUZP2	leucine zipper protein 2	61312	0	0	0	0	0	0	0	0	0	0	1	1	NaN	NaN	NaN	1	1		PAAD-TP	91	LUZP23	338666	NM_001009909.3	NP_001009909.2	Q86TE25	346	1038
																						PANCAN12-TP	3510	LUZP24	338667	NM_001009909.3	NP_001009909.2	Q86TE26	346	1038
12498	LUZP2	leucine zipper protein 2	265840	0	0	0	0	0	0	0	0	0	0	1	1	NaN	NaN	NaN	1	1		PRAD-TP	261	LUZP25	338668	NM_001009909.3	NP_001009909.2	Q86TE27	346	1038
161	LUZP2	leucine zipper protein 2	71679	2	2	2	0	0	1	0	0	1	0	0.0178	0.68	0.633	0.0365	0.093	0.0123	1		READ-TP	69	LUZP26	338669	NM_001009909.3	NP_001009909.2	Q86TE28	346	1038
																						SARC-TP	0	LUZP27	338670	NM_001009909.3	NP_001009909.2	Q86TE29	346	1038
14250	LUZP2	leucine zipper protein 2	233736	3	3	3	4	2	0	0	1	0	0	1	0.989	0.561	0.472	0.858	0.989	1		STAD-TP	221	LUZP28	338671	NM_001009909.3	NP_001009909.2	Q86TE30	346	1038	7	7			0	1	2	3		2		1
10887	LUZP2	leucine zipper protein 2	417812	0	0	0	0	0	0	0	0	0	0	1	1	NaN	NaN	NaN	1	1		THCA-TP	402	LUZP29	338672	NM_001009909.3	NP_001009909.2	Q86TE31	346	1038
8391	LUZP2	leucine zipper protein 2	261748	9	8	9	3	2	4	2	0	1	0	0.339	0.787	0.756	0.957	1	0.705	1		UCEC-TP	248	LUZP30	338673	NM_001009909.3	NP_001009909.2	Q86TE32	346	1038	12	9			3	1	3	2
10516	LUZP2	leucine zipper protein 2	55899	0	0	0	0	0	0	0	0	0	0	1	1	NaN	NaN	NaN	1	1		UCS-TP	57	LUZP31	338674	NM_001009909.3	NP_001009909.2	Q86TE33	346	1038
																						PCPG	0	LUZP32	338675	NM_001009909.3	NP_001009909.2	Q86TE34	346	1038
																						MESO	0	LUZP33	338676	NM_001009909.3	NP_001009909.2	Q86TE35	346	1038
N = number of sequenced bases in this gene across the individual set
n = number of (nonsilent) mutations in this gene across the individual set
npat = number of patients (individuals) with at least one nonsilent mutation
nsite = number of unique sites having a non-silent mutation
nsil = number of silent mutations in this gene across the individual set
n1 = number of nonsilent mutations of type: (C/T)p*C->T
n2 = number of nonsilent mutations of type: (A/G)p*C->T
n3 = number of nonsilent mutations of type: A->G
n4 = number of nonsilent mutations of type: transver
n5 = number of nonsilent mutations of type: indel+null
n6 = number of nonsilent mutations of type: double_null
p_classic = p-value for the observed amount of nonsilent mutations being elevated in this gene
p_ns_s = p-value for the observed nonsilent/silent ratio being elevated in this gene
p_cons = p-value for enrichment of mutations at evolutionarily most-conserved sites in gene
p_joint = p-value for clustering + conservation
p = p-value (overall)
q = q-value, False Discovery Rate (Benjamini-Hochberg procedure)
q-value < 0.1

## Sheet: SI_09_Functional_Somatic_Mut
Rank	Gene	Transcript	PPH2_Pvalue	PPH2_Real_Score	PPH2_Expected_Score	Gene_Symbol_In_Swissprot	Individual_Set	PPH2_Qvalue
1	BRAF	uc003vwc.3	1e-07	137.429	47.7559	yes	Melanoma	7.15385e-07
2	LUZP2	uc009yif.2	1e-07	17.443	5.69163	yes	Melanoma	7.15385e-07
3	ACSM2B	uc002dhj.3	1e-07	29.425	14.0731	yes	Melanoma	7.15385e-07
4	RAC1	uc003spw.2	1e-07	16.935	3.50179	yes	Melanoma	7.15385e-07
5	NRAS	uc009wgu.2	1e-07	84.5247	30.0232	yes	Melanoma	7.15385e-07
6	MPP7	uc001iub.1	1e-07	21.275	8.76652	yes	Melanoma	7.15385e-07
7	TP53	uc002gig.1	1e-07	32.011	12.2641	yes	Melanoma	7.15385e-07
8	PPP6C	uc004bpg.3	1e-07	15.905	4.73602	yes	Melanoma	7.15385e-07
9	PTEN	uc001kfb.2	1e-07	18.504	8.35237	yes	Melanoma	7.15385e-07
10	SERPINB3	uc010dqa.2	1e-07	18.899	7.10873	yes	Melanoma	7.15385e-07
11	PSG4	uc002owb.2	1e-07	15.5719	4.46141	yes	Melanoma	7.15385e-07
12	CDKN2A	uc003zpl.2	1e-07	22.3955	9.83576	yes	Melanoma	7.15385e-07
13	STK19	uc011dow.1	1e-07	9.53739	2.43369	yes	Melanoma	7.15385e-07
14	FOLH1B	uc001pda.2	5e-07	11.851	3.1936	yes	Melanoma	3.32143e-06
15	SPOCK3	uc011cjp.1	1.6e-06	21.9708	11.0092	yes	Melanoma	9.92e-06
16	SPAG16	uc010fuz.1	2e-06	13.939	5.15921	yes	Melanoma	1.1625e-05
17	NOTCH2NL	uc001emm.3	3e-06	12.1579	4.22178	yes	Melanoma	1.64118e-05
18	RQCD1	uc010zkh.1	4.2e-06	8.268	2.11565	yes	Melanoma	2.17e-05
19	TRIM58	uc001ido.2	6.5e-06	12.777	4.37844	yes	Melanoma	3.18158e-05
20	DEFB119	uc002wvt.2	1e-05	5.44652	1.84141	yes	Melanoma	4.65e-05
21	HNF4G	uc003yar.2	1.15e-05	20.4369	10.6433	yes	Melanoma	5.09286e-05
22	IDH1	uc002vct.2	2.3e-05	13.521	6.08702	yes	Melanoma	9.72273e-05
23	TRAT1	uc003dxi.1	2.5e-05	11.41	4.56155	yes	Melanoma	0.000101087
24	TMCO5A	uc001zjv.1	3.9e-05	7.464	2.32476	yes	Melanoma	0.000151125
25	CDH9	uc003jgs.1	4.2e-05	27.268	17.056	yes	Melanoma	0.00015624
26	PRIM2	uc003pdx.2	4.7e-05	14.214	6.42076	yes	Melanoma	0.000168115
27	SNAP91	uc003pkd.2	5.3e-05	10.8026	4.88996	yes	Melanoma	0.000182556
28	HHLA2	uc003dwy.3	0.00017	15.1399	8.04323	yes	Melanoma	0.000564643
29	RUNX1T1	uc010mao.2	0.00019	22.3286	12.7386	yes	Melanoma	0.000589
30	KIAA1257	uc003eli.3	0.00019	6.997	2.00203	yes	Melanoma	0.000589
31	DACH1	uc010thp.1	0.00046	10.7031	4.80979	yes	Melanoma	0.00138
32	TFEC	uc003vhk.1	0.00067	14.668	8.56539	yes	Melanoma	0.00194719
33	ZNF98	uc002nqt.2	0.001	9.26565	5.47223	yes	Melanoma	0.00281818
34	UGT2A1	uc011caq.1	0.0012	21.5824	14.3563	yes	Melanoma	0.00328235
35	TBC1D3B	uc002hky.2	0.0014	4.995	1.9094	yes	Melanoma	0.00372
36	LIN7A	uc001szj.1	0.0017	10.12	5.70497	yes	Melanoma	0.00439167
37	LCE1B	uc001faq.2	0.0018	14	8.9381	yes	Melanoma	0.00440526
38	NMS	uc002tan.1	0.0018	6.225	2.10654	yes	Melanoma	0.00440526
39	VEGFC	uc003ius.1	0.0023	13.956	8.34127	yes	Melanoma	0.0053475
40	ELF5	uc001mvp.1	0.0023	7.34	3.68563	yes	Melanoma	0.0053475
41	DEFB118	uc002wvr.2	0.0027	7.158	3.49769	yes	Melanoma	0.00612439
42	GML	uc003yxg.2	0.0029	8.11423	4.44289	yes	Melanoma	0.00642143
43	TPTE2	uc001ume.2	0.003076	17.198	10.3607	yes	Melanoma	0.00665274
44	METTL7B	uc010spr.1	0.0042	8.601	4.4671	yes	Melanoma	0.00887727
45	ACD	uc002etp.3	0.0043	6.53262	3.03553	yes	Melanoma	0.00888667
46	DMC1	uc003avz.1	0.00478	8.997	4.88537	yes	Melanoma	0.00966391
47	PRSS48	uc011cig.1	0.0049	4.29625	1.74208	yes	Melanoma	0.00969574
48	OXA1L	uc001wgn.2	0.00522	4.02733	1.3111	yes	Melanoma	0.0101137
49	ARL16	uc002kbf.2	0.0058	4.699	1.6794	yes	Melanoma	0.0110082
50	CDK4	uc001spv.2	0.0069	4.751	1.958	yes	Melanoma	0.012834
51	GRXCR1	uc003gwt.2	0.0079	17.69	12.2262	yes	Melanoma	0.0144059
52	ZNF679	uc003tsx.2	0.01	13.989	9.3289	yes	Melanoma	0.0172222
53	SPRR2G	uc009wod.1	0.01	9	6.144	yes	Melanoma	0.0172222
54	AREG	uc011cbl.1	0.0099	4.964	2.76016	yes	Melanoma	0.0172222
55	AGXT2	uc003jjf.2	0.0105	9.808	5.21688	yes	Melanoma	0.0177545
56	PARM1	uc003hih.1	0.011	12.18	7.65343	yes	Melanoma	0.0179474
57	MEOX2	uc011jxw.1	0.011	5.193	2.37327	yes	Melanoma	0.0179474
58	USP17L2	uc003wvc.1	0.012	14.026	9.50418	yes	Melanoma	0.0189153
59	DEFB112	uc011dws.1	0.012	4.03293	1.81848	yes	Melanoma	0.0189153
60	HBD	uc001maf.1	0.015	6.784	3.1116	yes	Melanoma	0.0225
61	C15orf23	uc001zlo.2	0.015	4.947	2.12042	no	Melanoma	0.0225
62	WDR12	uc002uzl.2	0.015	4.70222	1.9502	yes	Melanoma	0.0225
63	MKX	uc001itx.3	0.016	10.498	6.67143	yes	Melanoma	0.02325
64	CLEC4E	uc001quo.1	0.016	7.903	4.0623	yes	Melanoma	0.02325
65	ZNF99	uc010xrh.1	0.02	39	32.7425	yes	Melanoma	0.0286154
66	PRB2	uc010shk.1	0.021	39	34.64	yes	Melanoma	0.0295909
67	VSNL1	uc002rcm.2	0.028	2.925	1.54586	yes	Melanoma	0.0388657
68	SLC38A4	uc001rpi.2	0.03	12.367	7.96468	yes	Melanoma	0.0410294
69	GRXCR2	uc003lns.1	0.031	9.61	6.26538	yes	Melanoma	0.0417826
70	TAF1A	uc009xdz.1	0.034	7.83828	5.20182	yes	Melanoma	0.0451714
71	CRB1	uc001gub.1	0.0354351	28.4244	22.2861	yes	Melanoma	0.046415
72	FRG2B	uc010qvg.1	0.05	8.115	5.84237	yes	Melanoma	0.0645833
73	GK2	uc003hlu.2	0.066	22.858	18.8657	yes	Melanoma	0.0840822
74	STARD6	uc010xdt.1	0.085	8.013	5.84453	yes	Melanoma	0.106824
75	FABP2	uc003icw.2	0.1	5.144	3.59503	yes	Melanoma	0.122368
76	ANKRD20A4	uc004afn.2	0.1	2.182	1.21249	yes	Melanoma	0.122368
77	C3orf71	uc010hkk.1	0.11	0.723533	0.498576	yes	Melanoma	0.132857
78	BAGE	uc002yiv.1	0.14	0.5	0.07	yes	Melanoma	0.166923
79	C8A	uc001cyo.2	0.15	13.942	12.1004	yes	Melanoma	0.172222
80	POTEG	uc001vuz.1	0.15	13.264	11.734	yes	Melanoma	0.172222
81	HIST1H2AA	uc003nfc.2	0.15	7.58402	6.17032	yes	Melanoma	0.172222
82	EMG1	uc001qsh.3	0.17	1.162	0.748807	yes	Melanoma	0.192805
83	RERG	uc001rct.2	0.2	3.258	2.37301	yes	Melanoma	0.224096
84	DEFB114	uc011dwp.1	0.27	3.663	3.13609	yes	Melanoma	0.298929
85	OR51S1	uc010qyo.1	0.42	17.813	17.0884	yes	Melanoma	0.459529
86	RBM11	uc002yjo.3	0.49	7.22478	7.10118	yes	Melanoma	0.529884
87	OR8D4	uc010saa.1	0.56	6.309	6.3587	yes	Melanoma	0.598621
88	HBG1	uc001mah.1	0.71	0.001	0.58798	yes	Melanoma	0.750341
89	FUT1	uc002pkk.2	0.87	1.048	2.12394	yes	Melanoma	0.900033
90	EIF3D	uc003apq.2	0.871	0.246	1.54291	yes	Melanoma	0.900033
91	MRPS31	uc001uxm.3	0.93	1.996	4.42146	yes	Melanoma	0.95044
92	RPS27	uc001fdv.2	1	0.005	1.8341	yes	Melanoma	1
93	TMEM216	uc001nrn.1	1	0	1.20396	yes	Melanoma	1

[truncated: 1 more sheets: SI_10_Synonymous_Somatic_Mut]
